# Supplementary material for: Antiviral Activity of the Human Cathelicidin, LL-37, and Derived Peptides on Seasonal and Pandemic Influenza A Viruses
Source: PLoS One. 2015 Apr 24;10(4):e0124706. doi: 10.1371/journal.pone.0124706 (PMC4409069; doi:10.1371/journal.pone.0124706)
Supplement: S1 Data — (XLS) [file pone.0124706.s001.xls]

## Sheet: Sheet1
Figure 2: Effects of LL37 derived peptides on replication of Phil82 and PR-8
Panel A: MDCK cells; Phil82
		Mean focus counts
Peptide concentration in ug/ml	GI20	LL23V9	LL23	KR12	FK13	LL37
0	182.2	211.917	81.8	127.875	148.75	192.2
1	151.4	297.167	78.8	135.125	152.25	148.7
2	124.4	285	78.2	133.875	134	90.4
4	95.1	173.25	73.5	142	140.417	56.8
8	52.9	158.667	74.6	123.625	142.75	31.5
16	33.3	131.333	73.3	136.625	114.833	14.7
32	10.3	108.083	53.8	110.125	104.667	4.4
Panel B: HBTE cells; Phil82
		Mean focus counts
Peptide concentration in ug/ml	GI20	LL23V9	LL23	LL37
0	48	56.75	53.25	95.1
1	33.3333	55.375	48.5	84.2
2	22.6667	49.25	49.625	75.5
4	17.6667	39	42.5	55
8	8.33333	38.5	43.625	35.9
16	2.66667	38.125	41.75	19
32	0.166667	28.75	39.25	6.4
Panel C: SAE cells; Phil82
		Mean focus counts
Peptide concentration in ug/ml	GI20	LL23V9	LL23	LL37
0	90.375	106.917	105.8	90.375
2	45.625	88.5833	83.4	65.25
8	12.625	72.75	69.5	26.5
32	1.125	58.4167	71	5.5
Panel D: HBTE cells; PR8
		Mean focus counts
Peptide concentration in ug/ml	GI20	LL23V9	LL23	LL37
0	87.1	89.625	105	116
1	82.9	92.125	104.7	104.125
2	69.3	91.25	111.4	89.5
4	68.3	80.375	104.7	74.625
8	49.3	72.375	119.3	59.125
16	28	69.5	107.5	34.125
32	18.1	61.875	96.7	13.75
Panel E: SAE cells; PR8
		Mean focus counts
Peptide concentration in ug/ml	GI20	LL23V9	LL23	LL37
0	77.3	81.3333	75.9	75.9
2	59.4	74.4167	73.6	73.4
8	35.3	64	71.6	44.8
32	10.8	44.0833	67.8	14.4
Panel F: MDCK cells; PR8
		Mean focus counts
Peptide concentration in ug/ml	GI20	LL23V9	LL23	LL37	KR12	FK13
0	89.7	119.25	114.4	192.2	37.8333	68.25
1	83.4	110.375	110.6	148.7	44	81.75
2	65.9	107.375	108.5	90.4	49.3333	63.125
4	52.2	94.625	111.4	56.8	48.6667	61.75
8	31.9	92.875	101.2	31.5	51.6667	60.125
16	8.7	71.25	93.8	14.7	47	57.875
32	1.9	36.625	96.8	4.4	53.3333	40.5
Figure 3: LL37 and GI20 plaque assays and NA inhibition assays
Panel A
	Mean Plaques counts
GI20 uM	Preincubated	Delayed
0	48.3	56.125
0.8	12.6	50.5
3.2	5	44.5
12.8	2	29.75
	Mean Plaques counts
LL37 uM	Preincubated	Delayed
0	36.875	53.3704
0.8	19.6429	50.2222
3.2	11.9286	47.1111
12.8	5.66667	33.5
Panel B
		Relative flourescence unit (RFU)
		Mean
Phil		26456.3
Phil + 0.8um LL37		28978.9
Phil + 3.2um LL37		30581
Phil + 12.8um LL37		31095.9
12.8um LL37		-8.29167
Phil		25816.9
Phil + 0.8um Gi20		26646.8
Phil + 3.2um GI20		29993.7
Phil + 12.8um GI20		30725.1
12.8um GI20		-5.79167
Phil		29856.1
Phil + 0.8uM Oseltamivir		7360.94
Phil + 3.2uM Oseltamivir		2781.6
Phil + 12.8uM Oseltamivir		826.437
12.8ug/ml Oseltamivir		-11.0627
Figure 4: LL37 and sLL37 on H1N1
Panel A: MDCK cells and Cal09
		Mean focus counts
Peptide concentration in ug/ml	LL37+Cal09	sLL37+Cal09	Peptide concentration in ug/ml	LL37+NY01	sLL37+NY01
0	150.3	102.667	0	247.062	136.875
1	120.3	101.25	10	112.625	159.5
2	98.1	104.833	20	50.5
4	86.4	111.833	40	6.75	125
8	85.3	107.167
16	223.6	106.2
32	358.05	99.4
Panel C: HBTE cells and Cal09
		Mean focus counts
Peptide concentration in ug/ml	LL37+Cal09	LL37+NY01	sLL37+Cal09	sLL37+NY01
0	30.1	72.6667	31.5	79.3333
1	35.5	67.8333	30.4	79.5
2	32.2	61.6667	31.4	82.5
4	34.4	52.8333	35	88.8333
8	29.9	34.1667	29.9	74.6667
16	33.6	24.8333	28.8	75.6667
32	28.3	5.83333	29.4	77.3333
Panel D: SAE cells and Cal09
		Mean focus counts
Peptide concentration in ug/ml	LL37+Cal09	LL37+NY01	sLL37+Cal09	sLL37+NY01
0	81.0833	70.9	78.0833	67.1
1	75.5	75	79.5	78.6667
2	82.5	64.6	77.75	72
4	70.3333	67.3333	68.25	86.3333
8	67.5	32.7	81.5833	65.6
16	43	28.6667	56.5	70
32	41.25	4.9	59.6667	46.8
Panel B: MDCK cells and Mex09 strains
		Mean focus counts
Peptide concentration in ug/ml	LL37+Mex1:7	LL37+Mex2:6
0	86.375	115.625
10	15.25	38.75
20	10.375	108.375
40	6.375	132.75
Figure 5: Effects of LL-37 or related peptides on NA activity of Cal09
		Relative flourescence unit (RFU)
	Cal09+LL-37	Cal09+Oseltamivir
0	30413	29395
0.8	33092	5904
3.2	34354	4350
12.8	34259	2738
Figure 7: Effects of CRAMP and HNP-1 on replication of seasonal or pandemic H1N1 strains
Panel A: CRAMP
		Mean Focus counts
CRAMP ug/ml	Cal09	NY01	Mex 1:7	Mex 2:6
0	97.3333	100.833	80.3333	153.917
1	94.6667	94.25	92.3	134.5
2	97.5833	106	90.3	137
4	83.3333	103.667	87.3333	149.75
8	99.0833	82.8333	88.3333	159.833
16	83.9167	81	76.4167	145.583
32	82.75	57.25	67.5	128.75
Panel A: HNP1
		Mean Focus counts
HNP1 ug/ml	Cal09	NY01
0	105.833	127.583
5	72.1667	81.3333
10	55.5	38.3333
20	60	22.8333
Figure 8. Effects of LL-23, LL-23V9 or GI-20 on replication of Cal09 or NY01 in various cell types
Panel A: NY01, MDCK cells					Panel D: Cal09, MDCK cells
	Mean Focus counts				Mean Focus counts
Conc ug/ml	GI20	LL23	LL23V9		Conc ug/ml	GI20	LL23	LL23V9
0	124.9	139.7	135		0	162.25	104.3	162.25
1	123.7	142.4	142.5		1	166.5	107.7	166.5
2	100	138.3	119.167		2	144.667	100.4	144.667
4	55.1	131.6	106		4	158	102.6	158
8	24.7	125.7	109		8	114.667	106.9	114.667
16	10.1	114.9	100.583		16	128.917	94.8	128.917
32	1	103.8	70.4167		32	105.333	89	105.333
Panel B: NY01, HBTE cells					Panel E: Cal09, HBTE cells
	Mean Focus counts				Mean Focus counts
Conc ug/ml	GI20	LL23	LL23V9		Conc ug/ml	GI20	LL23	LL23V9
0	61.4	74.9167	71.9		0	58.125	52.7	51.6
1	61.6	74.0833	70.9		1	59.75	54.6	53.8
2	53.7	70.4167	61.9		2	50.125	49.7	53.8
4	42.6	65.25	58.8		4	39.125	54.2	52.6
8	24.2	66.1667	50.1667		8	34.125	52.1	55.4
16	11.9	66.1667	48.8333		16	31.75	52.6	52.5
32	4.6	59.8333	42.6667		32	23.375	52.1	52.1
Panel C: NY01, SAE cells					Panel E: Cal09, SAE cells
	Mean Focus counts					Mean Focus counts
Conc ug/ml	GI20	LL23	LL23V9		Conc ug/ml	GI20	LL23	LL23V9
0	69.3333	62.3	81.25		0	83	71.9167	59
2	52.6667	64.7	74.4167		2	64.1667	71.8333	61
8	26.75	58.5	65.8333		8	45.5	64.3333	58.3
32	3.41667	59.3	62.5833		32	24.25	67.4167	70.3
